# Supplementary material for: Delayed colonization of Bifidobacterium spp. and low prevalence of B. infantis among infants of Asian ancestry born in Singapore: insights from the GUSTO cohort study
Source: Front Pediatr. 2024 Jun 10;12:1421051. doi: 10.3389/fped.2024.1421051 (PMC11194334; doi:10.3389/fped.2024.1421051)
Supplement: Supplementary file 2 [file Datasheet2.xlsx]

## Sheet: Bifido_qPCR
Bifidobacterium qPCR
No.	Subject ID	Timepoint	CT value	Copies per reaction
1	010-04002	3D	10.0936	1.86871e+06
2	010-04029	3D	8.60802	4.68667e+06
3	010-04048	3D	8.19795	6.04075e+06
4	010-10032	3D	26.7623	61.8002
5	010-20001	3D	11.9219	602695
6	010-20002	3D	10.1635	1.78959e+06
7	010-20008	3D	12.9971	309798
8	010-20053	3D	23.0878	600.761
9	010-04002	3W	7.07676	1.20911e+07
10	010-04029	3W	13.8982	177360
11	010-04048	3W	8.56187	4.82248e+06
12	010-10032	3W	23.2998	526.893
13	010-20001	3W	9.64646	2.46451e+06
14	010-20002	3W	7.73568	8.04174e+06
15	010-20008	3W	9.51911	2.66663e+06
16	010-20053	3W	28.4361	21.932
17	010-04002	3M	7.20915	1.11399e+07
18	010-04029	3M	4.2593	6.91514e+07
19	010-04048	3M	10.3772	1.56787e+06
20	010-10032	3M	26.8812	57.4166
21	010-20001	3M	6.58806	1.63617e+07
22	010-20002	3M	8.29319	5.69495e+06
23	010-20008	3M	6.551	1.67413e+07
24	010-20053	3M	6.46971	1.76052e+07
25	010-04004	3D	8.18575	6.08652e+06
26	010-04063	3D	12.82	345688
27	010-20078	3D	29.0257	15.2266
28	010-20145	3D	25.9111	104.661
29	010-20146	3D	7.85775	7.45654e+06
30	010-20191	3D	9.67258	2.425e+06
31	010-20267	3D	15.9739	49082.8
32	010-20339	3D	28.8056	17.4483
33	010-04004	3W	7.66809	8.38526e+06
34	010-04063	3W	9.45206	2.77962e+06
35	010-20078	3W	27.8537	31.4509
36	010-20145	3W	25.4367	140.386
37	010-20146	3W	9.21909	3.21076e+06
38	010-20191	3W	9.85922	2.16044e+06
39	010-20267	3W	7.73499	8.04517e+06
40	010-20339	3W	9.17847	3.29251e+06
41	010-04004	3M	7.84094	7.53452e+06
42	010-04063	3M	9.10287	3.45023e+06
43	010-20078	3M	7.13384	1.16714e+07
44	010-20145	3M	8.21005	5.9957e+06
45	010-20146	3M	8.56239	4.82092e+06
46	010-20191	3M	6.57538	1.64906e+07
47	010-20267	3M	6.88982	1.35742e+07
48	010-20339	3M	18.7699	8696.61
49	010-04065	3D	10.0615	1.90618e+06
50	010-04102	3D	8.11729	6.34998e+06
51	010-14040	3D	12.1904	510418
52	010-20035	3D	11.0666	1.02329e+06
53	010-20061	3D	28.528	20.7198
54	010-20811	3D	8.33164	5.56104e+06
55	010-21642	3D	7.93396	7.11299e+06
56	010-21927	3D	7.59	8.8005e+06
57	010-04065	3W	13.4336	236462
58	010-04102	3W	9.54123	2.63038e+06
59	010-14040	3W	9.35046	2.96004e+06
60	010-20035	3W	10.1758	1.77603e+06
61	010-20061	3W	27.2911	44.5503
62	010-20811	3W	7.2129	1.1114e+07
63	010-21642	3W	6.87344	1.37126e+07
64	010-21927	3W	6.96961	1.29202e+07
65	010-04065	3M	6.90547	1.34434e+07
66	010-04102	3M	7.96208	6.99024e+06
67	010-14040	3M	10.8461	1.1729e+06
68	010-20035	3M	7.89808	7.27269e+06
69	010-20061	3M	5.74759	2.75262e+07
70	010-20811	3M	7.67364	8.35651e+06
71	010-21642	3M	6.94144	1.31474e+07
72	010-21927	3M	6.69689	1.52959e+07
73	010-20077	3D	25.8768	102.606
74	010-20131	3D	28.7203	17.3328
75	010-20172	3D	10.5056	1.53455e+06
76	010-20236	3D	9.43499	2.99748e+06
77	010-20257	3D	10.8276	1.25462e+06
78	010-20312	3D	29.2278	12.6192
79	010-20358	3D	9.29404	3.2737e+06
80	010-20387	3D	8.21184	6.44114e+06
81	010-20077	3W	13.1979	284941
82	010-20131	3W	26.0404	92.6238
83	010-20172	3W	9.37544	3.11123e+06
84	010-20236	3W	7.94523	7.60984e+06
85	010-20257	3W	7.98793	7.40933e+06
86	010-20312	3W	11.3909	882109
87	010-20358	3W	7.96334	7.52413e+06
88	010-20387	3W	9.7565	2.45151e+06
89	010-20077	3M	4.89329	5.13196e+07
90	010-20131	3M	12.0701	576859
91	010-20172	3M	6.68821	1.67026e+07
92	010-20236	3M	9.53402	2.81747e+06
93	010-20257	3M	6.90272	1.46056e+07
94	010-20312	3M	6.46634	1.91886e+07
95	010-20358	3M	6.88151	1.48007e+07
96	010-20387	3M	6.98868	1.38412e+07
97	010-20343	3D	25.8791	60.146
98	010-20588	3D	13.9446	116726
99	010-20740	3D	26.5932	38.2356
100	010-20743	3D	25.1527	95.352
101	010-20943	3D	27.2818	24.7041
102	010-21238	3D	13.14	194465
103	010-21287	3D	26.9269	30.9415
104	010-21436	3D	16.303	26147.6
105	010-20343	3W	29.8862	20.1085
106	010-20588	3W	9.97406	3.15114e+06
107	010-20740	3W	12.3468	757569
108	010-20743	3W	13.1748	460671
109	010-20943	3W	31.3581	8.30574
110	010-21238	3W	15.6815	102187
111	010-21287	3W	21.8153	2564.96
112	010-21436	3W	8.64262	7.01198e+06
113	010-20343	3M	10.5799	2.18974e+06
114	010-20588	3M	8.26307	8.80775e+06
115	010-20740	3M	8.22328	9.02084e+06
116	010-20743	3M	5.97801	4.04439e+07
117	010-20943	3M	27.5979	79.5087
118	010-21238	3M	7.86473	1.1189e+07
119	010-21287	3M	8.12273	9.58254e+06
120	010-21436	3M	11.7114	1.10966e+06
121	019-30003	3D	8.24575	8.89988e+06
122	019-30333	3D	13.5726	362761
123	020-04180	3D	19.0451	13546.8
124	020-08071	3D	17.4996	34281
125	020-50006	3D	32.5163	4.14181
126	020-52011	3D	10.297	2.5955e+06
127	020-66134	3D	9.89255	3.30929e+06
128	010-04126	3D	12.0599	900053
129	019-30003	3W	6.88544	1.02792e+07
130	019-30333	3W	8.75605	3.13768e+06
131	020-04180	3W	15.4644	44509.6
132	020-08071	3W	6.38163	1.41501e+07
133	020-50006	3W	6.2592	1.52929e+07
134	020-52011	3W	8.74547	3.1588e+06
135	020-66134	3W	6.63545	1.20458e+07
136	010-04126	3W	8.76721	3.11553e+06
137	019-30003	3M	4.87096	3.68936e+07
138	019-30333	3M	6.35229	1.4416e+07
139	020-04180	3M	6.55068	1.27112e+07
140	020-08071	3M	6.67072	1.17792e+07
141	020-50006	3M	5.8317	2.00571e+07
142	020-52011	3M	6.75766	1.11472e+07
143	020-66134	3M	4.31035	5.26499e+07
144	010-04126	3M	6.24407	1.54404e+07
145	010-20420	3D	26.973	49.9714
146	010-20499	3D	9.98594	2.29964e+06
147	010-20636	3D	29.5289	9.93382
148	010-21640	3D	10.6655	1.49663e+06
149	010-21968	3D	30.2885	6.14635
150	010-22111	3D	9.51967	3.08781e+06
151	019-30062	3D	22.2942	961.676
152	019-30157	3D	9.82059	2.55298e+06
153	010-20420	3W	27.0115	48.7702
154	010-20499	3W	8.53631	5.74886e+06
155	010-20636	3W	29.7213	8.79635
156	010-21640	3W	11.2945	1.00568e+06
157	010-21968	3W	29.7239	8.78193
158	010-22111	3W	9.7704	2.63527e+06
159	019-30062	3W	28.3565	20.8418
160	019-30157	3W	11.0354	1.18464e+06
161	010-20420	3M	8.46663	6.00771e+06
162	010-20499	3M	7.52554	1.08903e+07
163	010-20636	3M	25.2222	151.118
164	010-21640	3M	8.10354	7.5575e+06
165	010-21968	3M	28.5936	17.9417
166	010-22111	3M	8.00246	8.05609e+06
167	019-30062	3M	28.7018	16.7558
168	019-30157	3M	7.51934	1.09331e+07
169	010-21565	3D	7.81801	9.05227e+06
170	010-21674	3D	8.64319	5.37334e+06
171	010-21781	3D	7.82389	9.01868e+06
172	010-22083	3D	11.0556	1.1696e+06
173	010-22134	3D	8.28201	6.75132e+06
174	020-04137	3D	10.9528	1.24812e+06
175	020-04175	3D	7.80628	9.11961e+06
176	020-04289	3D	27.5315	35.1078
177	010-21565	3W	7.72625	9.59276e+06
178	010-21674	3W	21.8007	1313.73
179	010-21781	3W	7.87104	8.75385e+06
180	010-22083	3W	9.65979	2.82609e+06
181	010-22134	3W	10.295	1.89156e+06
182	020-04137	3W	9.99461	2.28707e+06
183	020-04175	3W	9.59871	2.93734e+06
184	020-04289	3W	14.1193	168675
185	010-21565	3M	7.18634	1.34943e+07
186	010-21674	3M	7.96732	8.23704e+06
187	010-21781	3M	5.85613	3.12819e+07
188	010-22083	3M	8.81963	4.80631e+06
189	010-22134	3M	6.75252	1.77515e+07
190	020-04137	3M	6.6769	1.86205e+07
191	020-04175	3M	7.88466	8.6788e+06
192	020-04289	3M	10.9288	1.26716e+06
193	010-14054	3D	22.9583	632.041
194	010-20117	3D	10.7679	1.40284e+06
195	010-21062	3D	10.7954	1.37865e+06
196	010-21701	3D	29.9645	7.54281
197	010-21764	3D	22.3775	912.355
198	010-21790	3D	9.63938	2.86279e+06
199	020-04214	3D	7.53025	1.08579e+07
200	020-50105	3D	8.34141	6.50252e+06
201	010-14054	3W	9.71761	2.72469e+06
202	010-20117	3W	15.2466	82719.7
203	010-21062	3W	10.7428	1.42526e+06
204	010-21701	3W	26.6797	60.1469
205	010-21764	3W	27.1001	46.1124
206	010-21790	3W	7.9756	8.19403e+06
207	020-04214	3W	8.10991	7.52715e+06
208	020-50105	3W	10.0688	2.18223e+06
209	010-14054	3M	9.51048	3.1058e+06
210	010-20117	3M	8.94487	4.44051e+06
211	010-21062	3M	7.70136	9.74487e+06
212	010-21701	3M	7.6505	1.00632e+07
213	010-21764	3M	10.3632	1.81179e+06
214	010-21790	3M	7.58968	1.04576e+07
215	020-04214	3M	6.42052	2.18961e+07
216	020-50105	3M	7.72495	9.60066e+06
217	020-00012	3D	24.1885	291.703
218	020-04139	3D	28.0263	27.2674
219	020-04190	3D	11.1256	929874
220	020-04195	3D	11.2297	871940
221	020-04213	3D	23.1645	549.02
222	020-66094	3D	18.5195	9668.93
223	020-66114	3D	28.8645	16.2496
224	010-04072	3D	28.3694	22.0607
225	020-00012	3W	23.6421	408.791
226	020-04139	3W	24.8934	188.752
227	020-04190	3W	10.09	1.76264e+06
228	020-04195	3W	9.89156	1.99243e+06
229	020-04213	3W	10.9997	1.00501e+06
230	020-66094	3W	7.59321	8.23761e+06
231	020-66114	3W	19.8768	4181.48
232	010-04072	3W	27.1662	46.38
233	020-00012	3M	7.93708	6.66157e+06
234	020-04139	3M	27.4411	39.1375
235	020-04190	3M	6.70741	1.42355e+07
236	020-04195	3M	6.48777	1.63035e+07
237	020-04213	3M	13.4824	216930
238	020-66094	3M	7.07393	1.1352e+07
239	020-66114	3M	27.18	45.9872
240	010-04072	3M	9.29506	2.87982e+06
241	020-18005	3D	16.6001	31634.8
242	020-50017	3D	27.651	34.3805
243	020-66104	3D	15.7786	52537.9
244	020-66136	3D	25.3525	142.156
245	010-04012	3D	26.2043	84.0052
246	010-20080	3D	5.93082	2.29961e+07
247	010-20394	3D	11.5813	701785
248	010-20481	3D	9.8404	2.05639e+06
249	020-18005	3W	10.8163	1.12557e+06
250	020-50017	3W	27.7717	31.9096
251	020-66104	3W	7.65092	7.9492e+06
252	020-66136	3W	27.3859	40.4941
253	010-04012	3W	29.2012	13.1985
254	010-20080	3W	11.065	965304
255	010-20394	3W	9.16586	3.119e+06
256	010-20481	3W	6.51266	1.60548e+07
257	020-18005	3M	7.56424	8.38633e+06
258	020-50017	3M	8.24268	5.51587e+06
259	020-66104	3M	7.50689	8.68865e+06
260	020-66136	3M	9.34676	2.78932e+06
261	010-04012	3M	10.8612	1.09475e+06
262	010-20080	3M	7.17368	1.06738e+07
263	010-20394	3M	9.11307	3.22236e+06
264	010-20481	3M	6.12383	2.04122e+07
265	020-66025	3D	26.5621	67.3507
266	020-66148	3D	27.6729	33.9183
267	010-20900	3D	12.7975	331146
268	010-21320	3D	7.99663	6.42104e+06
269	010-22001	3D	21.1576	1895.92
270	010-04022	3D	7.62536	8.07564e+06
271	010-14007	3D	7.89295	6.84558e+06
272	010-20255	3D	7.10947	1.11055e+07
273	020-66025	3W	9.17834	3.09507e+06
274	020-66148	3W	12.2546	463051
275	010-20900	3W	6.82237	1.32599e+07
276	010-21320	3W	7.96296	6.55593e+06
277	010-22001	3W	9.07001	3.3092e+06
278	010-04022	3W	7.23248	1.02932e+07
279	010-14007	3W	8.178	5.74063e+06
280	010-20255	3W	6.37977	1.7428e+07
281	020-66025	3M	6.57263	1.54711e+07
282	020-66148	3M	8.38003	5.06728e+06
283	010-20900	3M	7.25225	1.01683e+07
284	010-21320	3M	6.69196	1.4372e+07
285	010-22001	3M	7.16631	1.07225e+07
286	010-04022	3M	6.27862	1.85513e+07
287	010-14007	3M	6.47785	1.64037e+07
288	010-20255	3M	6.35372	1.77105e+07
289	010-14068	3D	20.7724	3131.03
290	010-20189	3D	29.5844	13.0221
291	010-20433	3D	28.0014	34.8669
292	010-20916	3D	18.6828	11489.7
293	010-21342	3D	26.5357	86.7847
294	010-21349	3D	23.4381	596.241
295	010-21380	3D	30.9646	5.51778
296	010-21829	3D	30.3543	8.06624
297	010-14068	3W	9.6912	3.08914e+06
298	010-20189	3W	10.7156	1.63324e+06
299	010-20433	3W	10.2364	2.20057e+06
300	010-20916	3W	14.9318	118527
301	010-21342	3W	28.3357	28.3208
302	010-21349	3W	11.8532	804753
303	010-21380	3W	30.5149	7.29938
304	010-21829	3W	15.8485	67007.5
305	010-14068	3M	9.6063	3.2567e+06
306	010-20189	3M	7.84396	9.74907e+06
307	010-20433	3M	6.64005	2.06186e+07
308	010-20916	3M	9.26748	4.02094e+06
309	010-21342	3M	6.66914	2.02488e+07
310	010-21349	3M	9.90822	2.69897e+06
311	010-21380	3M	5.50376	4.18105e+07
312	010-21829	3M	7.0799	1.56824e+07
313	010-20944	3D	11.0165	1.35442e+06
314	010-20962	3D	14.1631	191222
315	010-21001	3D	23.0496	759.285
316	010-21081	3D	28.7296	22.1646
317	010-21142	3D	28.892	20.0348
318	010-21274	3D	28.5462	24.8438
319	010-21288	3D	11.5248	987200
320	010-21332	3D	19.4363	7189.68
321	010-20944	3W	10.6105	1.74357e+06
322	010-20962	3W	9.72521	3.02447e+06
323	010-21001	3W	11.1733	1.22848e+06
324	010-21081	3W	9.53418	3.40615e+06
325	010-21142	3W	28.4799	25.89
326	010-21274	3W	22.3474	1175.25
327	010-21288	3W	30.1571	9.11899
328	010-21332	3W	11.9838	741939
329	010-20944	3M	9.59555	3.27855e+06
330	010-20962	3M	10.1978	2.25397e+06
331	010-21001	3M	8.01191	8.78176e+06
332	010-21081	3M	7.70394	1.06364e+07
333	010-21142	3M	9.71817	3.03774e+06
334	010-21274	3M	10.0251	2.5096e+06
335	010-21288	3M	7.66139	1.09217e+07
336	010-21332	3M	7.84824	9.7231e+06
337	010-20492	3D	12.075	701032
338	010-20558	3D	7.70351	1.06392e+07
339	010-20946	3D	11.9466	759335
340	010-21515	3D	10.0484	2.47352e+06
341	020-50081	3D	28.8468	20.6058
342	020-74008	3D	19.9019	5381.46
343	010-20193	3D	8.72374	5.63957e+06
344	010-21471	3D	28.9739	19.0394
345	010-20492	3W	20.2452	4346.56
346	010-20558	3W	7.90644	9.37736e+06
347	010-20946	3W	9.64258	3.18401e+06
348	010-21515	3W	7.38502	1.29708e+07
349	020-50081	3W	7.66449	1.09007e+07
350	020-74008	3W	20.2647	4294.18
351	010-20193	3W	7.44358	1.25068e+07
352	010-21471	3W	27.485	48.0801
353	010-20492	3M	8.39693	6.91112e+06
354	010-20558	3M	7.11924	1.53032e+07
355	010-20946	3M	6.70821	1.97625e+07
356	010-21515	3M	8.06375	8.50303e+06
357	020-50081	3M	7.20431	1.45142e+07
358	020-74008	3M	9.63704	3.19501e+06
359	010-20193	3M	7.15625	1.49548e+07
360	010-21471	3M	7.3719	1.30772e+07
361	010-21887	3D	13.3977	366623
362	020-08006	3D	11.1929	1.48321e+06
363	020-08035	3D	29.1173	17.243
364	020-18007	3D	29.4648	13.8335
365	020-18008	3D	30.3519	7.88335
366	020-74138	3D	19.7693	6458.33
367	010-04023	3D	26.4243	95.0601
368	010-20560	3D	22.5769	1089.36
369	010-21887	3W	9.76511	3.66661e+06
370	020-08006	3W	11.832	989128
371	020-08035	3W	9.69118	3.84254e+06
372	020-18007	3W	17.0382	36474.1
373	020-18008	3W	9.44179	4.50065e+06
374	020-74138	3W	7.70891	1.35001e+07
375	010-04023	3W	9.68151	3.86615e+06
376	010-20560	3W	8.15172	1.01961e+07
377	010-21887	3M	6.74033	2.49452e+07
378	020-08006	3M	12.3344	719338
379	020-08035	3M	7.92972	1.17367e+07
380	020-18007	3M	7.12598	1.95352e+07
381	020-18008	3M	18.2958	16434.5
382	020-74138	3M	6.99843	2.11803e+07
383	010-04023	3M	8.12369	1.03788e+07
384	010-20560	3M	7.05215	2.04712e+07
385	010-21668	3D	27.3533	52.7532
386	010-21683	3D	28.6146	23.7134
387	020-04244	3D	29.8138	11.0879
388	020-08065	3D	10.6812	2.05145e+06
389	020-66055	3D	27.059	63.5713
390	010-20079	3D	10.4467	2.38026e+06
391	010-20212	3D	11.1393	1.53449e+06
392	010-20657	3D	16.9762	37936
393	010-21668	3W	24.5258	316.706
394	010-21683	3W	27.0794	62.753
395	020-04244	3W	7.46115	1.5796e+07
396	020-08065	3W	8.23666	9.66155e+06
397	020-66055	3W	30.0492	9.55105
398	010-20079	3W	6.91935	2.22691e+07
399	010-20212	3W	11.8982	948475
400	010-20657	3W	7.9251	1.17711e+07
401	010-21668	3M	7.51749	1.52417e+07
402	010-21683	3M	7.6896	1.36663e+07
403	020-04244	3M	7.30702	1.74172e+07
404	020-08065	3M	7.50484	1.53645e+07
405	020-66055	3M	27.2232	57.2874
406	010-20079	3M	7.21899	1.84168e+07
407	010-20212	3M	7.46502	1.57572e+07
408	010-20657	3M	7.39825	1.64385e+07
409	020-66133	3D	28.9497	19.1752
410	010-04087	3D	8.55299	7.9061e+06
411	010-21772	3D	11.1377	1.53601e+06
412	019-30292	3D	28.2207	30.4398
413	020-04171	3D	8.12862	1.03464e+07
414	020-08047	3D	14.0406	243900
415	020-74127	3D	11.8364	986379
416	010-20166	3D	9.66067	3.91757e+06
417	020-66133	3W	12.7547	551093
418	010-04087	3W	7.982	1.13542e+07
419	010-21772	3W	10.561	2.21389e+06
420	019-30292	3W	28.2346	30.1732
421	020-04171	3W	9.54485	4.21603e+06
422	020-08047	3W	9.68778	3.85082e+06
423	020-74127	3W	9.13894	5.4532e+06
424	010-20166	3W	7.34841	1.69661e+07
425	020-66133	3M	8.38425	8.79863e+06
426	010-04087	3M	8.00013	1.12245e+07
427	010-21772	3M	9.20432	5.23181e+06
428	019-30292	3M	9.8038	3.57779e+06
429	020-04171	3M	7.43429	1.60672e+07
430	020-08047	3M	7.36233	1.68171e+07
431	020-74127	3M	7.76226	1.30512e+07
432	010-20166	3M	7.93232	1.17174e+07
433	010-20638	3D	24.7725	224.959
434	010-20649	3D	28.86	18.3318
435	010-21621	3D	28.53	22.445
436	019-30068	3D	7.47926	9.09966e+06
437	019-30078	3D	7.44104	9.31553e+06
438	020-00038	3D	7.4769	9.11285e+06
439	020-04144	3D	9.28716	3.00193e+06
440	010-04011	3D	13.2768	259758
441	010-20638	3W	9.50921	2.61967e+06
442	010-20649	3W	26.4979	78.0678
443	010-21621	3W	27.9879	31.2994
444	019-30068	3W	4.52168	5.58374e+07
445	019-30078	3W	7.61756	8.35954e+06
446	020-00038	3W	6.8692	1.32295e+07
447	020-04144	3W	7.76631	7.63054e+06
448	010-04011	3W	13.3276	251785
449	010-20638	3M	6.60636	1.55441e+07
450	010-20649	3M	27.3073	47.5159
451	010-21621	3M	7.28936	1.02239e+07
452	019-30068	3M	9.66465	2.38142e+06
453	019-30078	3M	7.92798	6.91012e+06
454	020-00038	3M	6.97149	1.24249e+07
455	020-04144	3M	6.39528	1.76928e+07
456	010-04011	3M	6.94759	1.26085e+07
457	010-20682	3D	26.672	70.1581
458	010-20972	3D	11.4076	817571
459	010-21222	3D	18.6079	9870.59
460	010-21490	3D	28.3251	25.4509
461	010-21760	3D	26.4659	79.6122
462	020-00051	3D	9.59135	2.49095e+06
463	010-20032	3D	9.91964	2.03661e+06
464	010-20121	3D	28.0029	31.0121
465	010-20682	3W	14.4375	127450
466	010-20972	3W	8.48326	4.91542e+06
467	010-21222	3W	9.28365	3.0084e+06
468	010-21490	3W	26.3423	85.8813
469	010-21760	3W	7.20937	1.0738e+07
470	020-00051	3W	7.49336	9.02128e+06
471	010-20032	3W	9.97191	1.97234e+06
472	010-20121	3W	13.1934	273387
473	010-20682	3M	17.2349	22914.9
474	010-20972	3M	9.46741	2.68771e+06
475	010-21222	3M	11.1467	959425
476	010-21490	3M	7.23577	1.05655e+07
477	010-21760	3M	6.97594	1.23911e+07
478	020-00051	3M	6.82407	1.36009e+07
479	010-20032	3M	7.69121	7.99029e+06
480	010-20121	3M	7.22182	1.06563e+07
481	010-20703	3D	15.468	67737.6
482	010-20947	3D	8.65254	4.43062e+06
483	010-21015	3D	27.2194	50.147
484	010-21057	3D	25.4979	144.163
485	010-21572	3D	28.3421	25.1864
486	010-04006	3D	7.31612	1.00574e+07
487	010-14055	3D	27.1091	53.6575
488	010-20186	3D	7.9199	6.94445e+06
489	010-20703	3W	10.2861	1.62656e+06
490	010-20947	3W	7.82316	7.36901e+06
491	010-21015	3W	7.73297	7.78819e+06
492	010-21057	3W	9.78282	2.21492e+06
493	010-21572	3W	7.95921	6.77902e+06
494	010-04006	3W	6.9204	1.28205e+07
495	010-14055	3W	27.2582	48.9669
496	010-20186	3W	6.831	1.35432e+07
497	010-20703	3M	7.4912	9.03323e+06
498	010-20947	3M	7.34354	9.88965e+06
499	010-21015	3M	7.85009	7.24828e+06
500	010-21057	3M	7.38558	9.63791e+06
501	010-21572	3M	7.58139	8.54708e+06
502	010-04006	3M	7.06863	1.17062e+07
503	010-14055	3M	10.1371	1.78233e+06
504	010-20186	3M	6.98395	1.23304e+07
505	010-04082	3D	10.1987	1.94137e+06
506	010-14020	3D	11.1891	1.04479e+06
507	010-20099	3D	9.32763	3.34799e+06
508	010-20102	3D	26.5366	70.6479
509	010-20148	3D	30.1895	7.188
510	010-20149	3D	8.75065	4.80339e+06
511	010-20164	3D	8.28626	6.42279e+06
512	010-20178	3D	30.0068	8.05833
513	010-04082	3W	7.22164	1.25021e+07
514	010-14020	3W	9.88555	2.36154e+06
515	010-20099	3W	8.44094	5.83039e+06
516	010-20102	3W	8.26576	6.50568e+06
517	010-20148	3W	28.3672	22.4772
518	010-20149	3W	9.51376	2.97997e+06
519	010-20164	3W	8.1102	7.17063e+06
520	010-20178	3W	28.2019	24.9249
521	010-04082	3M	7.09794	1.35079e+07
522	010-14020	3M	6.85918	1.56842e+07
523	010-20099	3M	6.84928	1.57816e+07
524	010-20102	3M	8.63911	5.15057e+06
525	010-20148	3M	28.1123	26.363
526	010-20149	3M	7.66432	9.47775e+06
527	010-20164	3M	25.8726	107.032
528	010-20178	3M	7.68956	9.32925e+06
529	010-20192	3D	25.7476	115.737
530	010-20390	3D	30.0702	7.74503
531	010-20500	3D	29.8541	8.86647
532	010-20742	3D	12.5103	457155
533	010-20865	3D	29.1357	13.8971
534	010-21228	3D	7.84713	8.45347e+06
535	010-21409	3D	28.7329	17.88
536	010-21516	3D	7.56921	1.00588e+07
537	010-20192	3W	25.9533	101.761
538	010-20390	3W	29.2935	12.5909
539	010-20500	3W	10.4739	1.63434e+06
540	010-20742	3W	7.42673	1.09965e+07
541	010-20865	3W	19.739	4966.22
542	010-21228	3W	8.08504	7.28443e+06
543	010-21409	3W	28.2751	23.8091
544	010-21516	3W	7.61002	9.80522e+06
545	010-20192	3M	4.61546	6.38382e+07
546	010-20390	3M	7.79062	8.75767e+06
547	010-20500	3M	9.44423	3.11245e+06
548	010-20742	3M	7.85264	8.42438e+06
549	010-20865	3M	7.32954	1.16859e+07
550	010-21228	3M	6.67545	1.75946e+07
551	010-21409	3M	7.95249	7.91423e+06
552	010-21516	3M	5.54574	3.56717e+07
553	010-20351	3D	26.9713	53.8275
554	010-20403	3D	10.223	1.91215e+06
555	010-20796	3D	30.6775	5.29685
556	010-21013	3D	8.16807	6.91567e+06
557	010-21545	3D	18.8609	8602.08
558	020-04308	3D	12.7308	398231
559	010-20165	3D	10.663	1.45198e+06
560	010-20985	3D	8.09716	7.22941e+06
561	010-20188	3W	8.48254	5.68061e+06
562	010-21203	3W	12.084	596874
563	010-20351	3W	26.5876	68.4293
564	010-20403	3W	7.84635	8.45762e+06
565	010-20796	3W	29.1292	13.9537
566	010-21013	3W	8.31795	6.29669e+06
567	010-21545	3W	10.6676	1.44782e+06
568	020-04308	3W	6.87891	1.54917e+07
569	010-20351	3M	8.18207	6.85538e+06
570	010-20403	3M	8.93739	4.27376e+06
571	010-20796	3M	8.22754	6.66312e+06
572	010-21013	3M	6.87061	1.55724e+07
573	010-21545	3M	8.21297	6.72413e+06
574	020-04308	3M	22.739	760.185
575	010-20165	3M	6.73177	1.69855e+07
576	010-20985	3M	5.66475	3.31121e+07
577	010-20221	3D	20.6713	4306.61
578	010-20249	3D	12.0245	849194
579	010-20359	3D	9.64184	3.84719e+06
580	010-20430	3D	25.7918	141.941
581	010-20486	3D	9.65363	3.61598e+06
582	010-20493	3D	6.12985	3.11486e+07
583	019-30052	3D	10.5767	2.05702e+06
584	020-00042	3D	28.9185	27.8819
585	010-20221	3W	15.3881	108717
586	010-20249	3W	8.85196	5.90188e+06
587	010-20359	3W	8.22782	8.64247e+06
588	010-20430	3W	7.63085	1.24472e+07
589	010-20486	3W	8.4798	7.40902e+06
590	010-20493	3W	7.48022	1.36474e+07
591	019-30052	3W	9.94445	3.02722e+06
592	020-00042	3W	22.8349	1147.92
593	010-20221	3M	26.112	154.949
594	010-20249	3M	7.16227	1.65742e+07
595	010-20359	3M	8.19205	8.83343e+06
596	010-20430	3M	4.71695	7.3862e+07
597	010-20486	3M	7.03666	1.78966e+07
598	010-20493	3M	6.07616	3.21875e+07
599	019-30052	3M	8.37407	7.90356e+06
600	020-00042	3M	20.2442	5590.94
601	010-21774	3D	28.6638	32.5776
602	010-21828	3D	27.1036	84.5298
603	020-04189	3D	20.6139	4460.29
604	020-50180	3D	9.8972	3.11589e+06
605	029-08043	3D	24.7128	364.348
606	010-20671	3D	27.3939	70.7888
607	010-20754	3D	12.8778	504131
608	010-21362	3D	29.5517	18.9353
609	010-21774	3W	27.0141	89.2826
610	010-21828	3W	27.4865	66.8929
611	020-04189	3W	16.4321	57441.7
612	020-50180	3W	7.7607	1.14977e+07
613	029-08043	3W	21.5325	2544.33
614	010-20671	3W	16.4078	58299.4
615	010-20754	3W	8.04666	9.65421e+06
616	010-21362	3W	25.2697	259.251
617	010-21774	3M	7.86444	1.07914e+07
618	010-21828	3M	7.65264	1.22826e+07
619	020-04189	3M	8.04385	9.67078e+06
620	020-50180	3M	8.71667	6.41057e+06
621	029-08043	3M	8.37105	7.91813e+06
622	010-20671	3M	9.90927	3.09299e+06
623	010-20754	3M	7.26186	1.55956e+07
624	010-21362	3M	8.52725	7.19729e+06
625	010-20174	3D	12.725	553470
626	010-20211	3D	28.9078	28.0649
627	010-20696	3D	28.7846	30.2599
628	010-21035	3D	7.56888	1.29276e+07
629	010-21602	3D	27.4865	66.8947
630	019-30278	3D	9.71378	3.48549e+06
631	020-50021	3D	8.37596	7.89443e+06
632	020-50073	3D	12.622	589406
633	010-20174	3W	8.41914	7.68882e+06
634	010-20211	3W	29.8515	15.7657
635	010-20696	3W	18.7282	14120.3
636	010-21035	3W	7.23541	1.58497e+07
637	010-21602	3W	28.565	34.6061
638	019-30278	3W	8.45466	7.52375e+06
639	020-50021	3W	8.46956	7.45552e+06
640	020-50073	3W	11.93	899686
641	010-21060	3M	10.6097	2.01602e+06
642	010-21143	3M	9.80031	3.30595e+06
643	010-22007	3M	8.6366	6.73204e+06
644	010-22107	3M	8.05472	9.60674e+06
645	010-22143	3M	8.83772	5.95346e+06
646	020-75002	3M	8.30545	8.24204e+06
647	020-74048	3M	8.46954	7.45561e+06
648	020-74058	3M	7.82556	1.10509e+07
649	020-08007	3D	10.8365	1.91603e+06
650	020-08034	3D	8.56582	7.65015e+06
651	020-06005	3D	9.18189	5.25456e+06
652	020-08007	3W	7.82218	1.20389e+07
653	020-08034	3W	8.19448	9.59406e+06
654	020-06005	3W	9.11576	5.47073e+06
655	020-08007	3M	5.76339	4.2243e+07
656	020-08034	3M	8.70567	7.02489e+06
657	020-06005	3M	9.05618	5.67314e+06
658	020-50140	3D	27.914	57.5786
659	010-21427	3D	27.612	69.2205
660	010-21196	3D	12.1406	865087
661	020-50140	3W	9.82131	3.5581e+06
662	010-21427	3W	9.93617	3.31744e+06
663	010-21196	3W	7.69585	1.30028e+07
664	020-50140	3M	9.81677	3.56795e+06
665	010-21427	3M	7.76543	1.24628e+07
666	010-21196	3M	8.29567	9.02001e+06
667	020-66120	3D	28.7415	14.7146
668	020-66132	3D	11.3525	734926
669	020-66156	3D	24.4181	216.737
670	010-22056	3W	9.62216	4.01747e+06
671	020-74048	3W	8.26673	6.81682e+06
672	020-74058	3W	13.1526	310756
673	010-20188	3M	9.69268	3.84839e+06
674	010-21203	3M	8.87816	6.32356e+06
675	010-22056	3M	7.83955	1.1912e+07

## Sheet: B. infantis_qPCR
B. longum subsp. Infantis qPCR
No.	Subject ID	Timepoint	CT value	Copies per reaction
1	010-04002	3D	Not detectable	Not detectable
2	010-04029	3D	Not detectable	Not detectable
3	010-04048	3D	Not detectable	Not detectable
4	010-10032	3D	Not detectable	Not detectable
5	010-20001	3D	Not detectable	Not detectable
6	010-20002	3D	Not detectable	Not detectable
7	010-20008	3D	Not detectable	Not detectable
8	010-20053	3D	Not detectable	Not detectable
9	010-04002	3W	Not detectable	Not detectable
10	010-04029	3W	Not detectable	Not detectable
11	010-04048	3W	Not detectable	Not detectable
12	010-10032	3W	Not detectable	Not detectable
13	010-20001	3W	Not detectable	Not detectable
14	010-20002	3W	Not detectable	Not detectable
15	010-20008	3W	Not detectable	Not detectable
16	010-20053	3W	Not detectable	Not detectable
17	010-04002	3M	Not detectable	Not detectable
18	010-04029	3M	Not detectable	Not detectable
19	010-04048	3M	Not detectable	Not detectable
20	010-10032	3M	Not detectable	Not detectable
21	010-20001	3M	Not detectable	Not detectable
22	010-20002	3M	Not detectable	Not detectable
23	010-20008	3M	Not detectable	Not detectable
24	010-20053	3M	Not detectable	Not detectable
25	010-04004	3D	Not detectable	Not detectable
26	010-04063	3D	Not detectable	Not detectable
27	010-20078	3D	Not detectable	Not detectable
28	010-20145	3D	Not detectable	Not detectable
29	010-20146	3D	Not detectable	Not detectable
30	010-20191	3D	Not detectable	Not detectable
31	010-20267	3D	Not detectable	Not detectable
32	010-20339	3D	Not detectable	Not detectable
33	010-04004	3W	Not detectable	Not detectable
34	010-04063	3W	Not detectable	Not detectable
35	010-20078	3W	Not detectable	Not detectable
36	010-20145	3W	Not detectable	Not detectable
37	010-20146	3W	Not detectable	Not detectable
38	010-20191	3W	Not detectable	Not detectable
39	010-20267	3W	Not detectable	Not detectable
40	010-20339	3W	Not detectable	Not detectable
41	010-04004	3M	Not detectable	Not detectable
42	010-04063	3M	Not detectable	Not detectable
43	010-20078	3M	Not detectable	Not detectable
44	010-20145	3M	Not detectable	Not detectable
45	010-20146	3M	Not detectable	Not detectable
46	010-20191	3M	Not detectable	Not detectable
47	010-20267	3M	Not detectable	Not detectable
48	010-20339	3M	Not detectable	Not detectable
49	010-04065	3D	Not detectable	Not detectable
50	010-04102	3D	Not detectable	Not detectable
51	010-14040	3D	Not detectable	Not detectable
52	010-20035	3D	Not detectable	Not detectable
53	010-20061	3D	Not detectable	Not detectable
54	010-20811	3D	Not detectable	Not detectable
55	010-21642	3D	Not detectable	Not detectable
56	010-21927	3D	Not detectable	Not detectable
57	010-04065	3W	Not detectable	Not detectable
58	010-04102	3W	Not detectable	Not detectable
59	010-14040	3W	Not detectable	Not detectable
60	010-20035	3W	Not detectable	Not detectable
61	010-20061	3W	Not detectable	Not detectable
62	010-20811	3W	Not detectable	Not detectable
63	010-21642	3W	Not detectable	Not detectable
64	010-21927	3W	Not detectable	Not detectable
65	010-04065	3M	Not detectable	Not detectable
66	010-04102	3M	Not detectable	Not detectable
67	010-14040	3M	Not detectable	Not detectable
68	010-20035	3M	Not detectable	Not detectable
69	010-20061	3M	Not detectable	Not detectable
70	010-20811	3M	Not detectable	Not detectable
71	010-21642	3M	Not detectable	Not detectable
72	010-21927	3M	Not detectable	Not detectable
73	010-20077	3D	Not detectable	Not detectable
74	010-20131	3D	Not detectable	Not detectable
75	010-20172	3D	Not detectable	Not detectable
76	010-20236	3D	Not detectable	Not detectable
77	010-20257	3D	Not detectable	Not detectable
78	010-20312	3D	Not detectable	Not detectable
79	010-20358	3D	Not detectable	Not detectable
80	010-20387	3D	Not detectable	Not detectable
81	010-20077	3W	Not detectable	Not detectable
82	010-20131	3W	Not detectable	Not detectable
83	010-20172	3W	Not detectable	Not detectable
84	010-20236	3W	Not detectable	Not detectable
85	010-20257	3W	Not detectable	Not detectable
86	010-20312	3W	Not detectable	Not detectable
87	010-20358	3W	Not detectable	Not detectable
88	010-20387	3W	Not detectable	Not detectable
89	010-20077	3M	Not detectable	Not detectable
90	010-20131	3M	Not detectable	Not detectable
91	010-20172	3M	Not detectable	Not detectable
92	010-20236	3M	Not detectable	Not detectable
93	010-20257	3M	Not detectable	Not detectable
94	010-20312	3M	Not detectable	Not detectable
95	010-20358	3M	Not detectable	Not detectable
96	010-20387	3M	Not detectable	Not detectable
97	010-20343	3D	Not detectable	Not detectable
98	010-20588	3D	Not detectable	Not detectable
99	010-20740	3D	Not detectable	Not detectable
100	010-20743	3D	Not detectable	Not detectable
101	010-20943	3D	Not detectable	Not detectable
102	010-21238	3D	Not detectable	Not detectable
103	010-21287	3D	Not detectable	Not detectable
104	010-21436	3D	Not detectable	Not detectable
105	010-20343	3W	Not detectable	Not detectable
106	010-20588	3W	Not detectable	Not detectable
107	010-20740	3W	Not detectable	Not detectable
108	010-20743	3W	Not detectable	Not detectable
109	010-20943	3W	Not detectable	Not detectable
110	010-21238	3W	Not detectable	Not detectable
111	010-21287	3W	Not detectable	Not detectable
112	010-21436	3W	Not detectable	Not detectable
113	010-20343	3M	Not detectable	Not detectable
114	010-20588	3M	Not detectable	Not detectable
115	010-20740	3M	Not detectable	Not detectable
116	010-20743	3M	Not detectable	Not detectable
117	010-20943	3M	Not detectable	Not detectable
118	010-21238	3M	Not detectable	Not detectable
119	010-21287	3M	Not detectable	Not detectable
120	010-21436	3M	Not detectable	Not detectable
121	019-30003	3D	Not detectable	Not detectable
122	019-30333	3D	Not detectable	Not detectable
123	020-04180	3D	Not detectable	Not detectable
124	020-08071	3D	Not detectable	Not detectable
125	020-50006	3D	Not detectable	Not detectable
126	020-52011	3D	Not detectable	Not detectable
127	020-66134	3D	Not detectable	Not detectable
128	010-04126	3D	Not detectable	Not detectable
129	019-30003	3W	Not detectable	Not detectable
130	019-30333	3W	Not detectable	Not detectable
131	020-04180	3W	Not detectable	Not detectable
132	020-08071	3W	Not detectable	Not detectable
133	020-50006	3W	Not detectable	Not detectable
134	020-52011	3W	Not detectable	Not detectable
135	020-66134	3W	Not detectable	Not detectable
136	010-04126	3W	Not detectable	Not detectable
137	019-30003	3M	Not detectable	Not detectable
138	019-30333	3M	Not detectable	Not detectable
139	020-04180	3M	Not detectable	Not detectable
140	020-08071	3M	Not detectable	Not detectable
141	020-50006	3M	Not detectable	Not detectable
142	020-52011	3M	Not detectable	Not detectable
143	020-66134	3M	Not detectable	Not detectable
144	010-04126	3M	Not detectable	Not detectable
145	010-20420	3D	Not detectable	Not detectable
146	010-20499	3D	Not detectable	Not detectable
147	010-20636	3D	Not detectable	Not detectable
148	010-21640	3D	Not detectable	Not detectable
149	010-21968	3D	Not detectable	Not detectable
150	010-22111	3D	Not detectable	Not detectable
151	019-30062	3D	Not detectable	Not detectable
152	019-30157	3D	Not detectable	Not detectable
153	010-20420	3W	Not detectable	Not detectable
154	010-20499	3W	Not detectable	Not detectable
155	010-20636	3W	Not detectable	Not detectable
156	010-21640	3W	Not detectable	Not detectable
157	010-21968	3W	Not detectable	Not detectable
158	010-22111	3W	Not detectable	Not detectable
159	019-30062	3W	Not detectable	Not detectable
160	019-30157	3W	Not detectable	Not detectable
161	010-20420	3M	Not detectable	Not detectable
162	010-20499	3M	Not detectable	Not detectable
163	010-20636	3M	Not detectable	Not detectable
164	010-21640	3M	Not detectable	Not detectable
165	010-21968	3M	Not detectable	Not detectable
166	010-22111	3M	Not detectable	Not detectable
167	019-30062	3M	Not detectable	Not detectable
168	019-30157	3M	Not detectable	Not detectable
169	010-21565	3D	Not detectable	Not detectable
170	010-21674	3D	Not detectable	Not detectable
171	010-21781	3D	Not detectable	Not detectable
172	010-22083	3D	Not detectable	Not detectable
173	010-22134	3D	Not detectable	Not detectable
174	020-04137	3D	Not detectable	Not detectable
175	020-04175	3D	Not detectable	Not detectable
176	020-04289	3D	Not detectable	Not detectable
177	010-21565	3W	Not detectable	Not detectable
178	010-21674	3W	Not detectable	Not detectable
179	010-21781	3W	Not detectable	Not detectable
180	010-22083	3W	Not detectable	Not detectable
181	010-22134	3W	Not detectable	Not detectable
182	020-04137	3W	Not detectable	Not detectable
183	020-04175	3W	Not detectable	Not detectable
184	020-04289	3W	Not detectable	Not detectable
185	010-21565	3M	Not detectable	Not detectable
186	010-21674	3M	Not detectable	Not detectable
187	010-21781	3M	Not detectable	Not detectable
188	010-22083	3M	Not detectable	Not detectable
189	010-22134	3M	Not detectable	Not detectable
190	020-04137	3M	Not detectable	Not detectable
191	020-04175	3M	Not detectable	Not detectable
192	020-04289	3M	Not detectable	Not detectable
193	010-14054	3D	Not detectable	Not detectable
194	010-20117	3D	Not detectable	Not detectable
195	010-21062	3D	Not detectable	Not detectable
196	010-21701	3D	Not detectable	Not detectable
197	010-21764	3D	Not detectable	Not detectable
198	010-21790	3D	Not detectable	Not detectable
199	020-04214	3D	Not detectable	Not detectable
200	020-50105	3D	Not detectable	Not detectable
201	010-14054	3W	Not detectable	Not detectable
202	010-20117	3W	Not detectable	Not detectable
203	010-21062	3W	Not detectable	Not detectable
204	010-21701	3W	Not detectable	Not detectable
205	010-21764	3W	Not detectable	Not detectable
206	010-21790	3W	Not detectable	Not detectable
207	020-04214	3W	Not detectable	Not detectable
208	020-50105	3W	Not detectable	Not detectable
209	010-14054	3M	Not detectable	Not detectable
210	010-20117	3M	Not detectable	Not detectable
211	010-21062	3M	19.9452	207549
212	010-21701	3M	Not detectable	Not detectable
213	010-21764	3M	Not detectable	Not detectable
214	010-21790	3M	Not detectable	Not detectable
215	020-04214	3M	Not detectable	Not detectable
216	020-50105	3M	Not detectable	Not detectable
217	020-00012	3D	Not detectable	Not detectable
218	020-04139	3D	Not detectable	Not detectable
219	020-04190	3D	Not detectable	Not detectable
220	020-04195	3D	Not detectable	Not detectable
221	020-04213	3D	Not detectable	Not detectable
222	020-66094	3D	Not detectable	Not detectable
223	020-66114	3D	Not detectable	Not detectable
224	010-04072	3D	Not detectable	Not detectable
225	020-00012	3W	Not detectable	Not detectable
226	020-04139	3W	Not detectable	Not detectable
227	020-04190	3W	Not detectable	Not detectable
228	020-04195	3W	Not detectable	Not detectable
229	020-04213	3W	Not detectable	Not detectable
230	020-66094	3W	Not detectable	Not detectable
231	020-66114	3W	Not detectable	Not detectable
232	010-04072	3W	Not detectable	Not detectable
233	020-00012	3M	Not detectable	Not detectable
234	020-04139	3M	Not detectable	Not detectable
235	020-04190	3M	Not detectable	Not detectable
236	020-04195	3M	Not detectable	Not detectable
237	020-04213	3M	Not detectable	Not detectable
238	020-66094	3M	Not detectable	Not detectable
239	020-66114	3M	Not detectable	Not detectable
240	010-04072	3M	Not detectable	Not detectable
241	020-18005	3D	Not detectable	Not detectable
242	020-50017	3D	Not detectable	Not detectable
243	020-66104	3D	Not detectable	Not detectable
244	020-66136	3D	Not detectable	Not detectable
245	010-04012	3D	Not detectable	Not detectable
246	010-20080	3D	Not detectable	Not detectable
247	010-20394	3D	Not detectable	Not detectable
248	010-20481	3D	Not detectable	Not detectable
249	020-18005	3W	Not detectable	Not detectable
250	020-50017	3W	Not detectable	Not detectable
251	020-66104	3W	Not detectable	Not detectable
252	020-66136	3W	Not detectable	Not detectable
253	010-04012	3W	Not detectable	Not detectable
254	010-20080	3W	Not detectable	Not detectable
255	010-20394	3W	Not detectable	Not detectable
256	010-20481	3W	Not detectable	Not detectable
257	020-18005	3M	Not detectable	Not detectable
258	020-50017	3M	Not detectable	Not detectable
259	020-66104	3M	Not detectable	Not detectable
260	020-66136	3M	Not detectable	Not detectable
261	010-04012	3M	Not detectable	Not detectable
262	010-20080	3M	Not detectable	Not detectable
263	010-20394	3M	Not detectable	Not detectable
264	010-20481	3M	Not detectable	Not detectable
265	020-66025	3D	Not detectable	Not detectable
266	020-66148	3D	Not detectable	Not detectable
267	010-20900	3D	Not detectable	Not detectable
268	010-21320	3D	Not detectable	Not detectable
269	010-22001	3D	Not detectable	Not detectable
270	010-04022	3D	Not detectable	Not detectable
271	010-14007	3D	Not detectable	Not detectable
272	010-20255	3D	Not detectable	Not detectable
273	020-66025	3W	Not detectable	Not detectable
274	020-66148	3W	Not detectable	Not detectable
275	010-20900	3W	Not detectable	Not detectable
276	010-21320	3W	Not detectable	Not detectable
277	010-22001	3W	Not detectable	Not detectable
278	010-04022	3W	Not detectable	Not detectable
279	010-14007	3W	Not detectable	Not detectable
280	010-20255	3W	Not detectable	Not detectable
281	020-66025	3M	Not detectable	Not detectable
282	020-66148	3M	Not detectable	Not detectable
283	010-20900	3M	Not detectable	Not detectable
284	010-21320	3M	Not detectable	Not detectable
285	010-22001	3M	Not detectable	Not detectable
286	010-04022	3M	Not detectable	Not detectable
287	010-14007	3M	Not detectable	Not detectable
288	010-20255	3M	Not detectable	Not detectable
289	010-14068	3D	Not detectable	Not detectable
290	010-20189	3D	Not detectable	Not detectable
291	010-20433	3D	Not detectable	Not detectable
292	010-20916	3D	Not detectable	Not detectable
293	010-21342	3D	Not detectable	Not detectable
294	010-21349	3D	Not detectable	Not detectable
295	010-21380	3D	Not detectable	Not detectable
296	010-21829	3D	Not detectable	Not detectable
297	010-14068	3W	Not detectable	Not detectable
298	010-20189	3W	Not detectable	Not detectable
299	010-20433	3W	Not detectable	Not detectable
300	010-20916	3W	Not detectable	Not detectable
301	010-21342	3W	Not detectable	Not detectable
302	010-21349	3W	Not detectable	Not detectable
303	010-21380	3W	Not detectable	Not detectable
304	010-21829	3W	Not detectable	Not detectable
305	010-14068	3M	Not detectable	Not detectable
306	010-20189	3M	Not detectable	Not detectable
307	010-20433	3M	Not detectable	Not detectable
308	010-20916	3M	Not detectable	Not detectable
309	010-21342	3M	Not detectable	Not detectable
310	010-21349	3M	Not detectable	Not detectable
311	010-21380	3M	Not detectable	Not detectable
312	010-21829	3M	Not detectable	Not detectable
313	010-20944	3D	Not detectable	Not detectable
314	010-20962	3D	Not detectable	Not detectable
315	010-21001	3D	Not detectable	Not detectable
316	010-21081	3D	Not detectable	Not detectable
317	010-21142	3D	Not detectable	Not detectable
318	010-21274	3D	Not detectable	Not detectable
319	010-21288	3D	Not detectable	Not detectable
320	010-21332	3D	Not detectable	Not detectable
321	010-20944	3W	Not detectable	Not detectable
322	010-20962	3W	Not detectable	Not detectable
323	010-21001	3W	Not detectable	Not detectable
324	010-21081	3W	Not detectable	Not detectable
325	010-21142	3W	Not detectable	Not detectable
326	010-21274	3W	Not detectable	Not detectable
327	010-21288	3W	Not detectable	Not detectable
328	010-21332	3W	Not detectable	Not detectable
329	010-20944	3M	Not detectable	Not detectable
330	010-20962	3M	Not detectable	Not detectable
331	010-21001	3M	Not detectable	Not detectable
332	010-21081	3M	Not detectable	Not detectable
333	010-21142	3M	Not detectable	Not detectable
334	010-21274	3M	Not detectable	Not detectable
335	010-21288	3M	Not detectable	Not detectable
336	010-21332	3M	Not detectable	Not detectable
337	010-20492	3D	Not detectable	Not detectable
338	010-20558	3D	Not detectable	Not detectable
339	010-20946	3D	Not detectable	Not detectable
340	010-21515	3D	Not detectable	Not detectable
341	020-50081	3D	Not detectable	Not detectable
342	020-74008	3D	Not detectable	Not detectable
343	010-20193	3D	Not detectable	Not detectable
344	010-21471	3D	Not detectable	Not detectable
345	010-20492	3W	35.396	12.6173
346	010-20558	3W	Not detectable	Not detectable
347	010-20946	3W	Not detectable	Not detectable
348	010-21515	3W	Not detectable	Not detectable
349	020-50081	3W	Not detectable	Not detectable
350	020-74008	3W	Not detectable	Not detectable
351	010-20193	3W	Not detectable	Not detectable
352	010-21471	3W	Not detectable	Not detectable
353	010-20492	3M	Not detectable	Not detectable
354	010-20558	3M	Not detectable	Not detectable
355	010-20946	3M	Not detectable	Not detectable
356	010-21515	3M	Not detectable	Not detectable
357	020-50081	3M	Not detectable	Not detectable
358	020-74008	3M	Not detectable	Not detectable
359	010-20193	3M	Not detectable	Not detectable
360	010-21471	3M	Not detectable	Not detectable
361	010-21887	3D	Not detectable	Not detectable
362	020-08006	3D	Not detectable	Not detectable
363	020-08035	3D	Not detectable	Not detectable
364	020-18007	3D	Not detectable	Not detectable
365	020-18008	3D	Not detectable	Not detectable
366	020-74138	3D	Not detectable	Not detectable
367	010-04023	3D	Not detectable	Not detectable
368	010-20560	3D	Not detectable	Not detectable
369	010-21887	3W	Not detectable	Not detectable
370	020-08006	3W	Not detectable	Not detectable
371	020-08035	3W	Not detectable	Not detectable
372	020-18007	3W	Not detectable	Not detectable
373	020-18008	3W	Not detectable	Not detectable
374	020-74138	3W	Not detectable	Not detectable
375	010-04023	3W	Not detectable	Not detectable
376	010-20560	3W	Not detectable	Not detectable
377	010-21887	3M	Not detectable	Not detectable
378	020-08006	3M	Not detectable	Not detectable
379	020-08035	3M	22.1777	78206.1
380	020-18007	3M	Not detectable	Not detectable
381	020-18008	3M	38.918	0.99626
382	020-74138	3M	Not detectable	Not detectable
383	010-04023	3M	Not detectable	Not detectable
384	010-20560	3M	Not detectable	Not detectable
385	010-21668	3D	Not detectable	Not detectable
386	010-21683	3D	Not detectable	Not detectable
387	020-04244	3D	Not detectable	Not detectable
388	020-08065	3D	Not detectable	Not detectable
389	020-66055	3D	Not detectable	Not detectable
390	010-20079	3D	Not detectable	Not detectable
391	010-20212	3D	Not detectable	Not detectable
392	010-20657	3D	Not detectable	Not detectable
393	010-21668	3W	Not detectable	Not detectable
394	010-21683	3W	Not detectable	Not detectable
395	020-04244	3W	Not detectable	Not detectable
396	020-08065	3W	Not detectable	Not detectable
397	020-66055	3W	Not detectable	Not detectable
398	010-20079	3W	Not detectable	Not detectable
399	010-20212	3W	Not detectable	Not detectable
400	010-20657	3W	Not detectable	Not detectable
401	010-21668	3M	Not detectable	Not detectable
402	010-21683	3M	Not detectable	Not detectable
403	020-04244	3M	Not detectable	Not detectable
404	020-08065	3M	Not detectable	Not detectable
405	020-66055	3M	Not detectable	Not detectable
406	010-20079	3M	Not detectable	Not detectable
407	010-20212	3M	Not detectable	Not detectable
408	010-20657	3M	Not detectable	Not detectable
409	020-66133	3D	Not detectable	Not detectable
410	010-04087	3D	Not detectable	Not detectable
411	010-21772	3D	Not detectable	Not detectable
412	019-30292	3D	Not detectable	Not detectable
413	020-04171	3D	Not detectable	Not detectable
414	020-08047	3D	Not detectable	Not detectable
415	020-74127	3D	Not detectable	Not detectable
416	010-20166	3D	Not detectable	Not detectable
417	020-66133	3W	Not detectable	Not detectable
418	010-04087	3W	Not detectable	Not detectable
419	010-21772	3W	Not detectable	Not detectable
420	019-30292	3W	Not detectable	Not detectable
421	020-04171	3W	Not detectable	Not detectable
422	020-08047	3W	Not detectable	Not detectable
423	020-74127	3W	Not detectable	Not detectable
424	010-20166	3W	Not detectable	Not detectable
425	020-66133	3M	Not detectable	Not detectable
426	010-04087	3M	Not detectable	Not detectable
427	010-21772	3M	Not detectable	Not detectable
428	019-30292	3M	Not detectable	Not detectable
429	020-04171	3M	Not detectable	Not detectable
430	020-08047	3M	Not detectable	Not detectable
431	020-74127	3M	Not detectable	Not detectable
432	010-20166	3M	Not detectable	Not detectable
433	010-20638	3D	Not detectable	Not detectable
434	010-20649	3D	Not detectable	Not detectable
435	010-21621	3D	Not detectable	Not detectable
436	019-30068	3D	Not detectable	Not detectable
437	019-30078	3D	Not detectable	Not detectable
438	020-00038	3D	Not detectable	Not detectable
439	020-04144	3D	Not detectable	Not detectable
440	010-04011	3D	25.7947	8385.12
441	010-20638	3W	Not detectable	Not detectable
442	010-20649	3W	Not detectable	Not detectable
443	010-21621	3W	Not detectable	Not detectable
444	019-30068	3W	Not detectable	Not detectable
445	019-30078	3W	Not detectable	Not detectable
446	020-00038	3W	Not detectable	Not detectable
447	020-04144	3W	Not detectable	Not detectable
448	010-04011	3W	25.8795	7944.83
449	010-20638	3M	Not detectable	Not detectable
450	010-20649	3M	Not detectable	Not detectable
451	010-21621	3M	Not detectable	Not detectable
452	019-30068	3M	Not detectable	Not detectable
453	019-30078	3M	Not detectable	Not detectable
454	020-00038	3M	Not detectable	Not detectable
455	020-04144	3M	Not detectable	Not detectable
456	010-04011	3M	20.2905	277816
457	010-20682	3D	Not detectable	Not detectable
458	010-20972	3D	Not detectable	Not detectable
459	010-21222	3D	Not detectable	Not detectable
460	010-21490	3D	Not detectable	Not detectable
461	010-21760	3D	Not detectable	Not detectable
462	020-00051	3D	Not detectable	Not detectable
463	010-20032	3D	Not detectable	Not detectable
464	010-20121	3D	Not detectable	Not detectable
465	010-20682	3W	Not detectable	Not detectable
466	010-20972	3W	Not detectable	Not detectable
467	010-21222	3W	Not detectable	Not detectable
468	010-21490	3W	Not detectable	Not detectable
469	010-21760	3W	20.0808	317451
470	020-00051	3W	Not detectable	Not detectable
471	010-20032	3W	Not detectable	Not detectable
472	010-20121	3W	Not detectable	Not detectable
473	010-20682	3M	Not detectable	Not detectable
474	010-20972	3M	Not detectable	Not detectable
475	010-21222	3M	Not detectable	Not detectable
476	010-21490	3M	Not detectable	Not detectable
477	010-21760	3M	19.9724	340103
478	020-00051	3M	Not detectable	Not detectable
479	010-20032	3M	Not detectable	Not detectable
480	010-20121	3M	39.9646	1.0228
481	010-20703	3D	Not detectable	Not detectable
482	010-20947	3D	Not detectable	Not detectable
483	010-21015	3D	Not detectable	Not detectable
484	010-21057	3D	Not detectable	Not detectable
485	010-21572	3D	Not detectable	Not detectable
486	010-04006	3D	Not detectable	Not detectable
487	010-14055	3D	Not detectable	Not detectable
488	010-20186	3D	Not detectable	Not detectable
489	010-20703	3W	Not detectable	Not detectable
490	010-20947	3W	Not detectable	Not detectable
491	010-21015	3W	Not detectable	Not detectable
492	010-21057	3W	Not detectable	Not detectable
493	010-21572	3W	Not detectable	Not detectable
494	010-04006	3W	Not detectable	Not detectable
495	010-14055	3W	Not detectable	Not detectable
496	010-20186	3W	Not detectable	Not detectable
497	010-20703	3M	Not detectable	Not detectable
498	010-20947	3M	Not detectable	Not detectable
499	010-21015	3M	Not detectable	Not detectable
500	010-21057	3M	Not detectable	Not detectable
501	010-21572	3M	Not detectable	Not detectable
502	010-04006	3M	Not detectable	Not detectable
503	010-14055	3M	Not detectable	Not detectable
504	010-20186	3M	Not detectable	Not detectable
505	010-04082	3D	Not detectable	Not detectable
506	010-14020	3D	Not detectable	Not detectable
507	010-20099	3D	Not detectable	Not detectable
508	010-20102	3D	Not detectable	Not detectable
509	010-20148	3D	Not detectable	Not detectable
510	010-20149	3D	Not detectable	Not detectable
511	010-20164	3D	Not detectable	Not detectable
512	010-20178	3D	Not detectable	Not detectable
513	010-04082	3W	Not detectable	Not detectable
514	010-14020	3W	Not detectable	Not detectable
515	010-20099	3W	Not detectable	Not detectable
516	010-20102	3W	Not detectable	Not detectable
517	010-20148	3W	Not detectable	Not detectable
518	010-20149	3W	Not detectable	Not detectable
519	010-20164	3W	Not detectable	Not detectable
520	010-20178	3W	Not detectable	Not detectable
521	010-04082	3M	Not detectable	Not detectable
522	010-14020	3M	Not detectable	Not detectable
523	010-20099	3M	Not detectable	Not detectable
524	010-20102	3M	Not detectable	Not detectable
525	010-20148	3M	Not detectable	Not detectable
526	010-20149	3M	Not detectable	Not detectable
527	010-20164	3M	Not detectable	Not detectable
528	010-20178	3M	Not detectable	Not detectable
529	010-20192	3D	Not detectable	Not detectable
530	010-20390	3D	Not detectable	Not detectable
531	010-20500	3D	Not detectable	Not detectable
532	010-20742	3D	Not detectable	Not detectable
533	010-20865	3D	Not detectable	Not detectable
534	010-21228	3D	Not detectable	Not detectable
535	010-21409	3D	Not detectable	Not detectable
536	010-21516	3D	Not detectable	Not detectable
537	010-20192	3W	Not detectable	Not detectable
538	010-20390	3W	Not detectable	Not detectable
539	010-20500	3W	Not detectable	Not detectable
540	010-20742	3W	Not detectable	Not detectable
541	010-20865	3W	Not detectable	Not detectable
542	010-21228	3W	Not detectable	Not detectable
543	010-21409	3W	Not detectable	Not detectable
544	010-21516	3W	Not detectable	Not detectable
545	010-20192	3M	Not detectable	Not detectable
546	010-20390	3M	Not detectable	Not detectable
547	010-20500	3M	Not detectable	Not detectable
548	010-20742	3M	Not detectable	Not detectable
549	010-20865	3M	Not detectable	Not detectable
550	010-21228	3M	Not detectable	Not detectable
551	010-21409	3M	Not detectable	Not detectable
552	010-21516	3M	Not detectable	Not detectable
553	010-20351	3D	Not detectable	Not detectable
554	010-20403	3D	Not detectable	Not detectable
555	010-20796	3D	Not detectable	Not detectable
556	010-21013	3D	Not detectable	Not detectable
557	010-21545	3D	Not detectable	Not detectable
558	020-04308	3D	Not detectable	Not detectable
559	010-20165	3D	Not detectable	Not detectable
560	010-20985	3D	Not detectable	Not detectable
561	010-20188	3W	Not detectable	Not detectable
562	010-21203	3W	Not detectable	Not detectable
563	010-20351	3W	Not detectable	Not detectable
564	010-20403	3W	Not detectable	Not detectable
565	010-20796	3W	Not detectable	Not detectable
566	010-21013	3W	Not detectable	Not detectable
567	010-21545	3W	Not detectable	Not detectable
568	020-04308	3W	Not detectable	Not detectable
569	010-20351	3M	Not detectable	Not detectable
570	010-20403	3M	Not detectable	Not detectable
571	010-20796	3M	Not detectable	Not detectable
572	010-21013	3M	Not detectable	Not detectable
573	010-21545	3M	Not detectable	Not detectable
574	020-04308	3M	Not detectable	Not detectable
575	010-20165	3M	Not detectable	Not detectable
576	010-20985	3M	Not detectable	Not detectable
577	010-20221	3D	Not detectable	Not detectable
578	010-20249	3D	Not detectable	Not detectable
579	010-20359	3D	Not detectable	Not detectable
580	010-20430	3D	Not detectable	Not detectable
581	010-20486	3D	Not detectable	Not detectable
582	010-20493	3D	Not detectable	Not detectable
583	019-30052	3D	Not detectable	Not detectable
584	020-00042	3D	Not detectable	Not detectable
585	010-20221	3W	Not detectable	Not detectable
586	010-20249	3W	Not detectable	Not detectable
587	010-20359	3W	Not detectable	Not detectable
588	010-20430	3W	Not detectable	Not detectable
589	010-20486	3W	Not detectable	Not detectable
590	010-20493	3W	Not detectable	Not detectable
591	019-30052	3W	Not detectable	Not detectable
592	020-00042	3W	Not detectable	Not detectable
593	010-20221	3M	Not detectable	Not detectable
594	010-20249	3M	Not detectable	Not detectable
595	010-20359	3M	Not detectable	Not detectable
596	010-20430	3M	Not detectable	Not detectable
597	010-20486	3M	Not detectable	Not detectable
598	010-20493	3M	Not detectable	Not detectable
599	019-30052	3M	Not detectable	Not detectable
600	020-00042	3M	Not detectable	Not detectable
601	010-21774	3D	Not detectable	Not detectable
602	010-21828	3D	Not detectable	Not detectable
603	020-04189	3D	Not detectable	Not detectable
604	020-50180	3D	Not detectable	Not detectable
605	029-08043	3D	Not detectable	Not detectable
606	010-20671	3D	Not detectable	Not detectable
607	010-20754	3D	Not detectable	Not detectable
608	010-21362	3D	Not detectable	Not detectable
609	010-21774	3W	Not detectable	Not detectable
610	010-21828	3W	Not detectable	Not detectable
611	020-04189	3W	Not detectable	Not detectable
612	020-50180	3W	Not detectable	Not detectable
613	029-08043	3W	36.5659	16.4243
614	010-20671	3W	Not detectable	Not detectable
615	010-20754	3W	Not detectable	Not detectable
616	010-21362	3W	37.4729	9.55094
617	010-21774	3M	Not detectable	Not detectable
618	010-21828	3M	Not detectable	Not detectable
619	020-04189	3M	Not detectable	Not detectable
620	020-50180	3M	Not detectable	Not detectable
621	029-08043	3M	Not detectable	Not detectable
622	010-20671	3M	37.5074	9.35558
623	010-20754	3M	Not detectable	Not detectable
624	010-21362	3M	19.3037	497462
625	010-20174	3D	Not detectable	Not detectable
626	010-20211	3D	Not detectable	Not detectable
627	010-20696	3D	Not detectable	Not detectable
628	010-21035	3D	Not detectable	Not detectable
629	010-21602	3D	Not detectable	Not detectable
630	019-30278	3D	Not detectable	Not detectable
631	020-50021	3D	Not detectable	Not detectable
632	020-50073	3D	Not detectable	Not detectable
633	010-20174	3W	Not detectable	Not detectable
634	010-20211	3W	Not detectable	Not detectable
635	010-20696	3W	Not detectable	Not detectable
636	010-21035	3W	Not detectable	Not detectable
637	010-21602	3W	Not detectable	Not detectable
638	019-30278	3W	Not detectable	Not detectable
639	020-50021	3W	Not detectable	Not detectable
640	020-50073	3W	Not detectable	Not detectable
641	010-21060	3M	Not detectable	Not detectable
642	010-21143	3M	Not detectable	Not detectable
643	010-22007	3M	Not detectable	Not detectable
644	010-22107	3M	Not detectable	Not detectable
645	010-22143	3M	Not detectable	Not detectable
646	020-75002	3M	Not detectable	Not detectable
647	020-74048	3M	Not detectable	Not detectable
648	020-74058	3M	Not detectable	Not detectable
649	020-08007	3D	Not detectable	Not detectable
650	020-08034	3D	Not detectable	Not detectable
651	020-06005	3D	Not detectable	Not detectable
652	020-08007	3W	Not detectable	Not detectable
653	020-08034	3W	Not detectable	Not detectable
654	020-06005	3W	Not detectable	Not detectable
655	020-08007	3M	Not detectable	Not detectable
656	020-08034	3M	Not detectable	Not detectable
657	020-06005	3M	Not detectable	Not detectable
658	020-50140	3D	Not detectable	Not detectable
659	010-21427	3D	Not detectable	Not detectable
660	010-21196	3D	Not detectable	Not detectable
661	020-50140	3W	Not detectable	Not detectable
662	010-21427	3W	Not detectable	Not detectable
663	010-21196	3W	Not detectable	Not detectable
664	020-50140	3M	Not detectable	Not detectable
665	010-21427	3M	Not detectable	Not detectable
666	010-21196	3M	Not detectable	Not detectable
667	020-66120	3D	Not detectable	Not detectable
668	020-66132	3D	Not detectable	Not detectable
669	020-66156	3D	Not detectable	Not detectable
670	010-22056	3W	Not detectable	Not detectable
671	020-74048	3W	Not detectable	Not detectable
672	020-74058	3W	Not detectable	Not detectable
673	010-20188	3M	Not detectable	Not detectable
674	010-21203	3M	Not detectable	Not detectable
675	010-22056	3M	Not detectable	Not detectable
